# Supplementary material for: Assessing leaf physiological traits in response to flooding among dominant riparian herbs along the Three Gorges Dam in China
Source: Ecol Evol. 2024 Jun 21;14(6):e11533. doi: 10.1002/ece3.11533 (PMC11192621; doi:10.1002/ece3.11533)
Supplement: Supplementary file 1 — Data S1. [file ECE3-14-e11533-s001.xlsx]

## Sheet: original data
序号	区县完整	区县（植物）	海拔	物种名称	物种序号	碳%	氮%	碳氮比	磷	SOM	TP	AP	TN	NO3-N	NH4-N	TK	AK	Slope	Aspect	pH	SWC	BD
1	奉节	奉节	165	苍耳	6	36.51	2.41	15.173	6.31	5.22118	0.3554	5.1688	1.1	7.82427	10.7787	9.554	42.5848	5.65227	214.992	7.80333	0.129847	1.49958
2	奉节	奉节	165	醴肠	3	35.47	1.24	28.6179	12.44	18.5206	0.551	8.1704	1.2	6.9037	5.46951	10.18	38.6161	7.21823	129.806	7.58667	0.228762	1.3646
3	奉节	奉节	170	双穗雀稗	1	39.1	0.66	59.1088	1.456	11.9201	0.8054	5.19008	1.15	7.5705	5.92328	11.275	42.1748	7.5424	78.917	7.485	0.162937	1.17531
4	奉节	奉节	170	狗尾草	10	39.73	0.88	45.3257	7.131	11.9201	0.8054	5.19008	1.15	7.5705	5.92328	11.275	42.1748	7.5424	78.917	7.485	0.162937	1.17531
5	奉节	奉节	170	苘麻	5	37.75	2.07	18.2709	6.129	11.9201	0.8054	5.19008	1.15	7.5705	5.92328	11.275	42.1748	7.5424	78.917	7.485	0.162937	1.17531
6	奉节	奉节	170	狗牙根	8	40.21	0.83	48.3688	1.306	11.9201	0.8054	5.19008	1.15	7.5705	5.92328	11.275	42.1748	7.5424	78.917	7.485	0.162937	1.17531
7	奉节	奉节	168	苘麻	14	39.52	0.66	59.8047	3.623	15.0233	0.6213	2.96722	1.1	6.53614	8.77015	12.03	45.1125	10.6365	103.736	7.5	0.122373	1.37719
8	奉节	奉节	168	狗牙根	5	40.17	0.69	57.91	0.8056	15.0233	0.6213	2.96722	1.1	6.53614	8.77015	12.03	45.1125	10.6365	103.736	7.5	0.122373	1.37719
9	奉节	奉节干流	162	狗牙根	7	41.19	0.84	49.1567	0.9184	15.5159	0.5378	16.6992	1.3	8.48174	12.5099	10.87	41.5596	17.9191	352.073	7.64667	0.223675	1.19751
10	奉节	奉节	162	苍耳	4	37.66	3.13	12.0506	7.955	15.5159	0.5378	16.6992	1.3	8.48174	12.5099	10.87	41.5596	17.9191	352.073	7.64667	0.223675	1.19751
11	奉节	奉节	152	狗牙根	6	40.98	0.66	61.8183	0.5926	15.5159	0.5378	16.6992	1.3	8.48174	12.5099	10.87	41.5596	17.9191	352.073	7.64667	0.223675	1.19751
12	奉节	奉节	152	苍耳	7	38.06	2.67	14.242	4.821	12.9545	0.47775	14.1176	1.15	7.31507	12.0679	12.69	48.506	14.5875	312.788	7.645	0.223422	1.20593
13	奉节	奉节	152	苘麻	7	36.66	2.18	16.843	8.653	15.6473	0.5046	13.9533	1.26667	6.70268	11.2136	12.7133	48.344	14.7531	303.762	7.60556	0.221393	1.21104
14	奉节	奉节	165	狗牙根	4	37.99	0.98	38.6236	1.112	18.5206	0.551	8.1704	1.2	6.9037	5.46951	10.18	38.6161	7.21823	129.806	7.58667	0.228762	1.3646
15	奉节	奉节	165	香附子	1	40.04	1.16	34.542	2.375	18.5206	0.551	8.1704	1.2	6.9037	5.46951	10.18	38.6161	7.21823	129.806	7.58667	0.228762	1.3646
16	奉节	奉节	160	苍耳	3	35.42	2.14	16.5307	7.275	10.3932	0.4177	11.536	1	6.1484	11.6259	14.51	55.4524	11.256	273.504	7.64333	0.223168	1.21435
17	奉节	奉节	160	狗牙根	9	40.17	0.79	51.0292	1.052	10.3932	0.4177	11.536	1	6.1484	11.6259	14.51	55.4524	11.256	273.504	7.64333	0.223168	1.21435
18	奉节	奉节干流	170	草木犀	6	42.58	3.94	10.7999	6.191	7.97958	0.5148	7.9688	0.9	8.20766	7.99765	11.02	42.1882	6.58171	18.4349	7.65667	0.186081	1.2234
19	奉节	奉节	173	狗牙根	70	39.86	0.9	44.5281	1.022	7.97958	0.5148	7.9688	0.9	8.20766	7.99765	11.02	42.1882	6.58171	18.4349	7.65667	0.186081	1.2234
20	奉节	奉节干流	173	狼杷草	3	40.84	2.57	15.9098	4.099	7.97958	0.5148	7.9688	0.9	8.20766	7.99765	11.02	42.1882	6.58171	18.4349	7.65667	0.186081	1.2234
21	奉节	奉节干流	165	苘麻	6	38.59	2.99	12.8998	9.576	18.5206	0.551	8.1704	1.2	6.9037	5.46951	10.18	38.6161	7.21823	129.806	7.58667	0.228762	1.3646
22	奉节	奉节干流	150	狼杷草	9	42.48	5.64	7.5344	8.114	18.5206	0.551	8.1704	1.2	6.9037	5.46951	10.18	38.6161	7.21823	129.806	7.58667	0.228762	1.3646
23	奉节	奉节	160	苘麻	9	38.17	2.13	17.8948	7.952	10.3932	0.4177	11.536	1	6.1484	11.6259	14.51	55.4524	11.256	273.504	7.64333	0.223168	1.21435
24	奉节	奉节	165	苍耳	5	37.44	2.42	15.4677	5.942	18.5206	0.551	8.1704	1.2	6.9037	5.46951	10.18	38.6161	7.21823	129.806	7.58667	0.228762	1.3646
25	巫溪	巫溪	168	狗尾草	12	39.3	0.75	52.6508	4.042	17.7325	0.34915	6.0592	0.65	13.033	24.1459	14.445	59.8592	5.27069	258.69	8.62667	0.0751712	1.11381
26	巫溪	巫溪	168	狼杷草	21	43.6	3.47	12.559	6.878	17.7325	0.34915	6.0592	0.65	13.033	24.1459	14.445	59.8592	5.27069	258.69	8.62667	0.0751712	1.11381
27	巫溪	巫溪	168	狗牙根	37	36.92	0.66	55.7736	2.106	20.1461	0.3476	3.4328	0.5	16.4983	23.6972	15.54	62.1799	2.64652	232.125	8.63333	0.0565902	1.19836
28	巫溪	巫溪	172	酸模叶蓼	11	45.72	2.53	18.0604	2.481	15.3189	0.3507	8.6856	0.8	9.56756	24.5947	13.35	57.5385	7.89486	285.255	8.62	0.0937522	1.02926
29	巫溪	巫溪	172	草木犀	15	47.03	4.9	9.6049	6.263	17.7325	0.34915	6.0592	0.65	13.033	24.1459	14.445	59.8592	5.27069	258.69	8.62667	0.0751712	1.11381
30	巫溪	巫溪干流	152	狗牙根	31	39.53	1.14	34.7433	1.6	17.7325	0.34915	6.0592	0.65	13.033	24.1459	14.445	59.8592	5.27069	258.69	8.62667	0.0751712	1.11381
31	巫溪	巫溪	172	狼杷草	6	41.49	2.36	17.5813	5.475	17.7325	0.34915	6.0592	0.65	13.033	24.1459	14.445	59.8592	5.27069	258.69	8.62667	0.0751712	1.11381
32	巫山	巫山	172	苍耳	43	38.16	2.77	13.7939	8.646	22.9045	0.7678	17.612	0.7	7.60894	16.8964	11.78	45.3726	17.9744	358.568	7.70333	0.236265	1.01837
33	巫山	巫山	162	苍耳	39	38	2.8	13.5933	7.393	19.9491	0.475633	6.77413	0.8	8.25943	29.2296	11.0633	42.8187	9.85693	204.117	7.60778	0.179305	1.15226
34	巫山	巫山	162	狗牙根	29	37.54	1.03	36.6141	2.3	19.9491	0.475633	6.77413	0.8	8.25943	29.2296	11.0633	42.8187	9.85693	204.117	7.60778	0.179305	1.15226
35	巫山	巫山干流	165	狗牙根	1	40.53	0.92	43.8569	0.2629	16.304	0.2122	2.2568	1.3	10.9216	23.674	8.254	55.0649	27.2257	300.809	7.00667	0.053364	1.28472
36	巫山	大宁	152	醴肠	1	42.01	3.37	12.4699	5.444	22.9045	0.7678	17.612	0.7	7.60894	16.8964	11.78	45.3726	17.9744	358.568	7.70333	0.236265	1.01837
37	巫山	巫山干流	152	酸模叶蓼	4	43.17	2.78	15.5339	5.057	22.9045	0.7678	17.612	0.7	7.60894	16.8964	11.78	45.3726	17.9744	358.568	7.70333	0.236265	1.01837
38	巫山	巫山干流	160	苍耳	42	37.73	3.02	12.5093	6.897	20.3185	0.54735	6.3784	1.05	7.63768	27.3298	10.87	42.6501	14.2701	134.759	7.83667	0.125914	1.24968
39	巫山	巫山干流	155	苍耳	41	38.42	3.08	12.458	7.207	22.1164	0.7017	15.8816	0.5	6.81941	34.7768	11.83	46.3736	15.7939	332.7	7.84	0.310526	1.02265
40	巫山	巫山干流	155	苘麻	10	39.56	1.2	33.0314	10.33	22.9045	0.7678	17.612	0.7	7.60894	16.8964	11.78	45.3726	17.9744	358.568	7.70333	0.236265	1.01837
41	巫山	大宁	160	狗尾草	11	39.75	1.19	33.3069	2.52	20.3185	0.54735	6.3784	1.05	7.63768	27.3298	10.87	42.6501	14.2701	134.759	7.83667	0.125914	1.24968
42	巫山	大宁	160	狗牙根	28	36.56	0.92	39.8217	1.734	20.3185	0.54735	6.3784	1.05	7.63768	27.3298	10.87	42.6501	14.2701	134.759	7.83667	0.125914	1.24968
43	万州	万州	168	狗牙根	68	39.56	0.94	42.0299	1.924	13.2008	0.4384	8.652	0.8	12.2432	11.5582	14.48	51.9108	15.4376	356.634	7.17	0.14283	1.35385
44	万州	万州	153	苘麻	19	37.73	3.07	12.3084	9.355	11.2305	0.6282	15.4392	1.2	9.52286	18.5254	18.48	59.4691	10.7088	239.036	7.61667	0.374136	0.961398
45	万州	万州	153	狗牙根	63	33.54	1.42	23.6974	2.551	19.0132	0.551633	13.0816	1.13333	7.44419	18.1996	16.28	58.2535	8.98082	168.709	7.63556	0.385699	1.01177
46	万州	万州	168	狗尾草	2	37.6	0.48	77.7825	6.941	13.2008	0.4384	8.652	0.8	12.2432	11.5582	14.48	51.9108	15.4376	356.634	7.17	0.14283	1.35385
47	万州	万州	168	苍耳	34	36.4	3.21	11.3481	11.72	13.2008	0.4384	8.652	0.8	12.2432	11.5582	14.48	51.9108	15.4376	356.634	7.17	0.14283	1.35385
48	万州	万州	168	草木犀	13	43.42	3.87	11.2322	10.78	13.2008	0.4384	8.652	0.8	12.2432	11.5582	14.48	51.9108	15.4376	356.634	7.17	0.14283	1.35385
49	万州	万州	153	酸模叶蓼	9	38.53	3.01	12.8004	5.537	19.0132	0.551633	13.0816	1.13333	7.44419	18.1996	16.28	58.2535	8.98082	168.709	7.63556	0.385699	1.01177
50	万州	万州	168	葎草	1	35.45	2.29	15.4535	10.96	13.2008	0.4384	8.652	0.8	12.2432	11.5582	14.48	51.9108	15.4376	356.634	7.17	0.14283	1.35385
51	万州	万州	170	苍耳	33	36.63	3.08	11.9118	12.93	15.4667	0.2654	3.8864	0.9	7.82963	10.7779	15.26	53.0031	15.4693	354.958	6.94667	0.196168	1.422
52	万州	万州	170	喜旱莲子草	6	40.12	1.34	29.8668	1.463	15.4667	0.2654	3.8864	0.9	7.82963	10.7779	15.26	53.0031	15.4693	354.958	6.94667	0.196168	1.422
53	万州	万州	170	小蓬草（小白）	3	41.03	2.11	19.4289	7.708	15.4667	0.2654	3.8864	0.9	7.82963	10.7779	15.26	53.0031	15.4693	354.958	6.94667	0.196168	1.422
54	万州	万州	155	狗牙根	64	36.11	1.26	28.763	1.743	29.6527	0.4621	14.0504	1.4	6.02427	19.9645	14.4	55.92	7.53578	119.096	7.76667	0.404124	1.02459
55	万州	万州	170	狗牙根	66	39.49	1.22	32.2984	1.31	15.4667	0.2654	3.8864	0.9	7.82963	10.7779	15.26	53.0031	15.4693	354.958	6.94667	0.196168	1.422
56	万州	万州	170	狼杷草	19	40.01	3.36	11.9018	12.53	15.4667	0.2654	3.8864	0.9	7.82963	10.7779	15.26	53.0031	15.4693	354.958	6.94667	0.196168	1.422
57	万州	万州	170	草木犀	12	43.19	3.48	12.4261	5.839	15.4667	0.2654	3.8864	0.9	7.82963	10.7779	15.26	53.0031	15.4693	354.958	6.94667	0.196168	1.422
58	万州	万州	158	狗牙根	65	40.84	1.12	36.3052	2.041	7.93032	0.4564	16.1392	0.9	8.53768	15.4222	22.27	46.6844	18.8083	351.098	7.62333	0.32123	1.12556
59	万州	万州	170	香附子	2	42.35	0.66	64.6072	1.568	15.4667	0.2654	3.8864	0.9	7.82963	10.7779	15.26	53.0031	15.4693	354.958	6.94667	0.196168	1.422
60	万州	武陵	168	苍耳	31	32.6	2.89	11.2663	13.96	17.4369	0.4966	4.76	1.7	11.2664	9.85677	15.29	54.5853	9.43996	358.603	7.14	0.166154	1.43188
61	万州	武陵	150	狗牙根	67	29.47	1.07	27.4913	2.015	12.1172	0.5832	17.136	1.3	8.57727	17.5149	20.99	63.5371	7.51903	100.62	7.40333	0.399961	0.950464
62	万州	武陵	150	稗	11	33.53	1.8	18.6296	8.631	12.1172	0.5832	17.136	1.3	8.57727	17.5149	20.99	63.5371	7.51903	100.62	7.40333	0.399961	0.950464
63	万州	武陵	150	狼杷草	5	37.83	4.9	7.7136	7.343	12.1172	0.5832	17.136	1.3	8.57727	17.5149	20.99	63.5371	7.51903	100.62	7.40333	0.399961	0.950464
64	万州	武陵	170	狼杷草	16	32.85	2.69	12.2292	9.568	16.5011	0.3657	4.3848	1.1	5.80179	12.5532	19.78	62.8033	6.80336	99.7824	6.44333	0.330067	1.16658
65	万州	武陵	170	苍耳	30	35.28	2.69	13.1071	9.529	16.5011	0.3657	4.3848	1.1	5.80179	12.5532	19.78	62.8033	6.80336	99.7824	6.44333	0.330067	1.16658
66	万州	武陵	170	石荠苎	1	38.06	2.05	18.5244	7.335	16.5011	0.3657	4.3848	1.1	5.80179	12.5532	19.78	62.8033	6.80336	99.7824	6.44333	0.330067	1.16658
67	万州	武陵	150	酸模叶蓼	6	32.52	2.49	13.0358	5.214	12.1172	0.5832	17.136	1.3	8.57727	17.5149	20.99	63.5371	7.51903	100.62	7.40333	0.399961	0.950464
68	万州	武陵	168	草木犀	11	42.32	3.51	12.0578	7.074	17.4369	0.4966	4.76	1.7	11.2664	9.85677	15.29	54.5853	9.43996	358.603	7.14	0.166154	1.43188
69	万州	武陵	168	狼杷草	18	41.43	3.18	13.0325	10.52	17.4369	0.4966	4.76	1.7	11.2664	9.85677	15.29	54.5853	9.43996	358.603	7.14	0.166154	1.43188
70	万州	武陵	170	小蓬草（小白）	1	40.76	1.94	21.0344	12.59	16.5011	0.3657	4.3848	1.1	5.80179	12.5532	19.78	62.8033	6.80336	99.7824	6.44333	0.330067	1.16658
71	万州	武陵	152	狗牙根	69	34.09	1.47	23.1406	2.502	8.76769	0.632	11.5192	1.7	7.39183	16.1101	17.58	49.68	6.35204	146.889	7.55333	0.387425	0.941106
72	万州	武陵	170	喜旱莲子草	5	18.26	0.95	19.1553	2.812	16.5011	0.3657	4.3848	1.1	5.80179	12.5532	19.78	62.8033	6.80336	99.7824	6.44333	0.330067	1.16658
73	万州	武陵	170	香附子	7	37.57	1.72	21.9044	15.94	16.5011	0.3657	4.3848	1.1	5.80179	12.5532	19.78	62.8033	6.80336	99.7824	6.44333	0.330067	1.16658
74	开县	开县	168	狗牙根	23	36.82	0.98	37.4064	2.236	13.1516	0.5463	3.9984	0.6	8.40996	13.0482	11.33	42.0909	3.23186	68.9625	7.43	0.190897	1.41127
75	开县	开县	156	狗牙根	26	38.19	1.21	31.4379	1.906	18.6191	0.776	16.1448	1.2	13.9428	15.6936	11.29	41.773	0.734494	18.4349	7.4	0.34003	0.953367
76	开县	开县	168	稗	10	35.71	0.54	66.7265	3.922	18.6191	0.776	16.1448	1.2	13.9428	15.6936	11.29	41.773	0.734494	18.4349	7.4	0.34003	0.953367
77	开县	开县	168	合萌	1	43.7	4.14	10.5454	2.642	13.1516	0.5463	3.9984	0.6	8.40996	13.0482	11.33	42.0909	3.23186	68.9625	7.43	0.190897	1.41127
78	开县	开县	165	苍耳	27	38.82	3.31	11.726	7.842	28.175	0.3362	11.0208	1.2	13.8659	12.0607	10.03	34.871	9.05688	82.6942	6.95333	0.304923	1.0511
79	开县	开县	165	狗牙根	24	39.27	1.12	34.921	2.361	28.175	0.3362	11.0208	1.2	13.8659	12.0607	10.03	34.871	9.05688	82.6942	6.95333	0.304923	1.0511
80	开县	开县	165	酸模叶蓼	10	43.37	2.83	15.307	4.645	28.175	0.3362	11.0208	1.2	13.8659	12.0607	10.03	34.871	9.05688	82.6942	6.95333	0.304923	1.0511
81	开县	开县	168	苘麻	15	44.11	1.15	38.2931	9.033	13.1516	0.5463	3.9984	0.6	8.40996	13.0482	11.33	42.0909	3.23186	68.9625	7.43	0.190897	1.41127
82	开县	开县	172	喜旱莲子草	7	28.68	1.31	21.8401	3.746	14.7771	0.5631	4.0488	0.6	12.4307	11.5259	9.847	46.4645	3.48762	3.81407	6.47667	0.18844	1.55391
83	开县	开县	172	苍耳	18	42.54	0.88	48.5416	7.954	14.7771	0.5631	4.0488	0.6	12.4307	11.5259	9.847	46.4645	3.48762	3.81407	6.47667	0.18844	1.55391
84	开县	开县	172	牛鞭草	7	40.41	0.74	54.6848	1.896	14.7771	0.5631	4.0488	0.6	12.4307	11.5259	9.847	46.4645	3.48762	3.81407	6.47667	0.18844	1.55391
85	开县	开县	172	荩草	1	39.81	1.19	33.5448	5.425	14.7771	0.5631	4.0488	0.6	12.4307	11.5259	9.847	46.4645	3.48762	3.81407	6.47667	0.18844	1.55391
86	开县	开县	172	狗尾草	4	40.64	0.63	64.0962	4.383	14.7771	0.5631	4.0488	0.6	12.4307	11.5259	9.847	46.4645	3.48762	3.81407	6.47667	0.18844	1.55391
87	开县	开县	172	狗牙根	21	39.82	0.88	45.2121	2.713	14.7771	0.5631	4.0488	0.6	12.4307	11.5259	9.847	46.4645	3.48762	3.81407	6.47667	0.18844	1.55391
88	开县	开县	168	狗尾草	5	39.11	0.63	62.1526	4.8	18.7176	0.432	5.6952	1.4	7.85722	10.2397	10.56	39.6125	2.64652	52.125	6.98667	0.323905	1.13064
89	开县	开县	168	牛鞭草	8	41.82	0.71	58.6978	2.26	13.1516	0.5463	3.9984	0.6	8.40996	13.0482	11.33	42.0909	3.23186	68.9625	7.43	0.190897	1.41127
90	开县	开县	168	苍耳	1	41.7	0.96	43.6144	4.921	13.1516	0.5463	3.9984	0.6	8.40996	13.0482	11.33	42.0909	3.23186	68.9625	7.43	0.190897	1.41127
91	开县	开县	152	稗	1	36.04	1.41	25.5038	7.063	20.3431	0.4696	6.0704	0.9	7.05338	12.4311	11.5	39.9242	6.99511	277.595	6.94333	0.267473	1.26699
92	开县	开县	152	狗牙根	25	40.08	1.15	34.7014	1.504	20.3431	0.4696	6.0704	0.9	7.05338	12.4311	11.5	39.9242	6.99511	277.595	6.94333	0.267473	1.26699
93	开县	开县	158	狗牙根	27	39.7	0.95	41.8734	2.159	18.7176	0.432	5.6952	1.4	7.85722	10.2397	10.56	39.6125	2.64652	52.125	6.98667	0.323905	1.13064
94	开县	开县	158	苘麻	16	39.05	0.91	42.9389	8.964	18.7176	0.432	5.6952	1.4	7.85722	10.2397	10.56	39.6125	2.64652	52.125	6.98667	0.323905	1.13064
95	开县	赵家	170	稗	6	38.87	1.94	20.0866	3.501	3.74346	0.4889	9.8728	2	7.34508	15.064	11.32	42.4877	5.4897	152.354	7.50667	0.302305	1.09616
96	开县	赵家	170	狼杷草	20	38.67	2.92	13.2307	12.78	3.74346	0.4889	9.8728	2	7.34508	15.064	11.32	42.4877	5.4897	152.354	7.50667	0.302305	1.09616
97	开县	赵家	170	牛鞭草	6	42.36	0.65	65.3431	2.358	3.74346	0.4889	9.8728	2	7.34508	15.064	11.32	42.4877	5.4897	152.354	7.50667	0.302305	1.09616
98	开县	赵家	170	狗牙根	22	40.35	1.18	34.2966	1.362	3.74346	0.4889	9.8728	2	7.34508	15.064	11.32	42.4877	5.4897	152.354	7.50667	0.302305	1.09616
99	开县	赵家	170	狗尾草	3	38.44	0.74	51.9933	8.986	3.74346	0.4889	9.8728	2	7.34508	15.064	11.32	42.4877	5.4897	152.354	7.50667	0.302305	1.09616
100	云阳	云阳	168	苘麻	20	37.49	2.51	14.9358	9.423	22.2149	0.4735	7.4928	1	7.02874	27.6826	17.45	58.0015	17.0213	168.97	7.01833	0.253273	1.19788
101	云阳	云阳	168	野胡萝卜	1	38.44	2.38	16.1631	10.54	20.9342	0.4303	8.3496	0.6	6.49655	28.0583	16.35	54.3638	11.324	201.371	6.65	0.194332	1.26881
102	云阳	云阳	168	喜旱莲子草	10	38.13	1.82	20.9307	3.212	20.1625	0.499567	6.98507	1	6.7788	26.6989	17.9	57.562	18.4646	156.245	7.09444	0.250006	1.21641
103	云阳	云阳	168	苍耳	9	37.39	3.23	11.5758	6.006	20.1625	0.499567	6.98507	1	6.7788	26.6989	17.9	57.562	18.4646	156.245	7.09444	0.250006	1.21641
104	云阳	云阳	165	青葙	1	37.93	1.54	24.6124	4.36	28.5691	0.5046	7.308	0.7	6.64521	29.4709	15.51	55.2673	16.569	109.916	7.12667	0.252693	1.14637
105	云阳	云阳	165	香附子	3	42.55	0.82	52.0408	1.479	28.5691	0.5046	7.308	0.7	6.64521	29.4709	15.51	55.2673	16.569	109.916	7.12667	0.252693	1.14637
106	云阳	云阳	165	苍耳	8	36.98	3.34	11.071	6.482	28.5691	0.5046	7.308	0.7	6.64521	29.4709	15.51	55.2673	16.569	109.916	7.12667	0.252693	1.14637
107	云阳	云阳干流	165	狗牙根	44	38	1.09	34.7468	0.6369	18.5699	0.7576	10.64	0.9	11.0475	28.9483	19.89	56.8596	19.8504	77.6806	7.11667	0.265477	1.20405
108	云阳	云阳	165	狗牙根	45	38.5	1.09	35.202	0.61	28.5691	0.5046	7.308	0.7	6.64521	29.4709	15.51	55.2673	16.569	109.916	7.12667	0.252693	1.14637
109	云阳	云阳干流	152	狗牙根	43	38.09	1.44	26.444	0.9079	13.5456	0.6959	14.728	1.1	6.70013	31.2862	17.44	54.9248	27.8894	67.9541	7.90667	0.371021	0.952384
110	云阳	云阳	152	酸模叶蓼	3	40.52	3.98	10.1794	10.88	13.5456	0.6959	14.728	1.1	6.70013	31.2862	17.44	54.9248	27.8894	67.9541	7.90667	0.371021	0.952384
111	云阳	云阳	165	狼杷草	4	40.13	5.15	7.7927	8.716	28.5691	0.5046	7.308	0.7	6.64521	29.4709	15.51	55.2673	16.569	109.916	7.12667	0.252693	1.14637
112	云阳	云阳	165	稗	8	34.74	1.18	29.4966	5.685	28.5691	0.5046	7.308	0.7	6.64521	29.4709	15.51	55.2673	16.569	109.916	7.12667	0.252693	1.14637
113	云阳	云阳干流	168	狗牙根	2	40.46	0.92	43.9626	0.3737	20.1625	0.499567	6.98507	1	6.7788	26.6989	17.9	57.562	18.4646	156.245	7.09444	0.250006	1.21641
114	云阳	云阳干流	168	草木犀	10	41.96	4.96	8.4653	6.679	19.7767	0.5342	6.3028	1.2	6.91992	26.0191	18.675	59.1612	22.035	133.682	7.31667	0.277843	1.19021
115	云阳	云阳	160	苍耳	10	38.47	1.6	24.0526	7.926	17.4616	0.5053	12.2584	1.15	8.06041	31.7976	16.165	60.8132	23.1794	109.692	7.7	0.309715	1.11021
116	云阳	云阳干流	160	狼杷草	17	39.57	4.09	9.6727	12.69	17.4616	0.5053	12.2584	1.15	8.06041	31.7976	16.165	60.8132	23.1794	109.692	7.7	0.309715	1.11021
117	云阳	云阳干流	160	醴肠	2	36.14	1.7	21.1958	15.29	17.4616	0.5053	12.2584	1.15	8.06041	31.7976	16.165	60.8132	23.1794	109.692	7.7	0.309715	1.11021
118	忠县	忠县	165	苍耳	17	41.92	1.22	34.4981	5.335	19.6207	0.461633	7.68693	1.3	7.11	18.8907	15.58	54.7105	12.0787	70.0061	7.12778	0.230262	1.38513
119	忠县	忠县	165	草木犀	7	41.42	4.22	9.8089	7.408	18.3728	0.6161	5.9584	0.9	6.91239	16.3088	17.83	61.4771	11.324	121.759	6.98	0.28531	1.176
120	忠县	忠县	165	香附子	6	38.6	1.14	33.9018	2.408	20.4909	0.4856	6.6556	1.05	7.06117	19.4468	15.255	53.2033	13.5466	80.4664	7.03333	0.264469	1.32242
121	忠县	忠县	175	草木犀	9	42.28	4.07	10.3774	5.244	22.6089	0.3551	7.3528	1.2	7.20996	22.5849	12.68	44.9295	15.7692	39.1737	7.08667	0.243628	1.46884
122	忠县	忠县	160	狗牙根	56	35.93	1.32	27.1657	0.9269	18.3728	0.6161	5.9584	0.9	6.91239	16.3088	17.83	61.4771	11.324	121.759	6.98	0.28531	1.176
123	忠县	忠县	152	狗牙根	51	40.05	1.08	37.127	1.104	22.6089	0.3551	7.3528	1.2	7.20996	22.5849	12.68	44.9295	15.7692	39.1737	7.08667	0.243628	1.46884
124	忠县	忠县	170	喜旱莲子草	11	31.6	1.16	27.1512	1.229	18.865	0.3482	8.47	1.4	8.08665	20.7039	15.28	50.6446	11.6362	44.3754	6.68417	0.269224	1.37913
125	忠县	忠县	152	旋鳞莎草	1	33.15	1.68	19.7668	6.679	23.6433	0.5814	18.4576	1.4	10.1193	11.2657	18.25	46.8863	18.5558	37.1467	7.42	0.385381	1.02193
126	忠县	忠县	168	草木犀	8	40.69	4.58	8.8929	9.958	21.2297	0.3884	9.1084	1.4	6.05223	15.4239	13.96	48.5797	6.31524	67.6357	7.03167	0.209459	1.44887
127	忠县	忠县	168	小鱼仙草	1	41.75	2.15	19.4465	4.132	24.5792	0.3631	8.4672	1	4.89681	13.0694	11.69	39.4343	3.48762	86.1859	6.74667	0.257069	1.38718
128	忠县	忠县	168	狗牙根	58	40.49	1.3	31.1312	0.9394	21.2297	0.3884	9.1084	1.4	6.05223	15.4239	13.96	48.5797	6.31524	67.6357	7.03167	0.209459	1.44887
129	忠县	忠县	172	白车轴草	1	40.95	3.52	11.6223	3.425	17.831	0.2483	5.376	1.4	8.21686	28.9193	14.04	43.758	10.416	41.4237	6.23333	0.237474	1.50862
130	忠县	忠县	153	狗牙根	52	40.59	1.06	38.1702	1.098	23.6433	0.5814	18.4576	1.4	10.1193	11.2657	18.25	46.8863	18.5558	37.1467	7.42	0.385381	1.02193
131	忠县	忠县	165	狗牙根	57	41.85	1.16	35.9275	1.009	19.6207	0.461633	7.68693	1.3	7.11	18.8907	15.58	54.7105	12.0787	70.0061	7.12778	0.230262	1.38513
132	忠县	忠县	170	狗尾草	1	38.24	1.05	36.5155	4.284	17.831	0.2483	5.376	1.4	8.21686	28.9193	14.04	43.758	10.416	41.4237	6.23333	0.237474	1.50862
133	忠县	忠县	168	苍耳	12	39.32	1.12	34.9548	8.127	21.2297	0.3884	9.1084	1.4	6.05223	15.4239	13.96	48.5797	6.31524	67.6357	7.03167	0.209459	1.44887
134	忠县	忠县	168	牛鞭草	5	41.16	0.97	42.3758	4.058	21.2297	0.3884	9.1084	1.4	6.05223	15.4239	13.96	48.5797	6.31524	67.6357	7.03167	0.209459	1.44887
135	忠县	忠县	156	狗牙根	55	39.94	1.15	34.6071	1.685	21.7262	0.4208	10.78	2	8.2281	11.7723	16.8	58.7087	16.9867	251.096	7.22667	0.263085	1.38363
136	忠县	忠县	156	香附子	4	40.57	1.26	32.3014	3.146	21.7262	0.4208	10.78	2	8.2281	11.7723	16.8	58.7087	16.9867	251.096	7.22667	0.263085	1.38363
137	忠县	忠县	168	狼杷草	14	37.75	4.9	7.701	6.606	21.2297	0.3884	9.1084	1.4	6.05223	15.4239	13.96	48.5797	6.31524	67.6357	7.03167	0.209459	1.44887
138	忠县	忠县	170	狼杷草	11	41.7	3.53	11.8002	6.618	18.865	0.3482	8.47	1.4	8.08665	20.7039	15.28	50.6446	11.6362	44.3754	6.68417	0.269224	1.37913
139	忠县	忠县	170	苍耳	23	39.39	3.34	11.7801	6.831	18.865	0.3482	8.47	1.4	8.08665	20.7039	15.28	50.6446	11.6362	44.3754	6.68417	0.269224	1.37913
140	忠县	忠县	170	狗牙根	53	39.64	1.25	31.6766	0.9982	18.4057	0.289633	7.9352	1.36667	7.71579	20.482	14.55	49.1924	10.5625	42.0994	6.81333	0.237828	1.44037
141	忠县	忠县	170	小蓬草（小白）	2	42.24	2.27	18.5989	12.84	19.1933	0.326367	8.04347	1.26667	8.37965	21.679	14.9633	48.2845	12.4674	42.8054	6.47333	0.305016	1.33532
142	忠县	忠县	170	草木犀	4	44.18	4.76	9.2873	6.143	18.865	0.3482	8.47	1.4	8.08665	20.7039	15.28	50.6446	11.6362	44.3754	6.68417	0.269224	1.37913
143	忠县	忠县	158	狗牙根	54	36.54	1.02	35.9217	1.461	20.6879	0.7766	14.1456	1.1	11.4907	17.1485	20.07	63.7571	23.4896	143.344	7.52667	0.273642	1.2148
144	丰都	丰都	168	草木犀	2	40.7	3.52	11.5768	6.58	23.1015	0.7926	13.314	1.9	7.25722	11.9972	16.56	55.614	4.39854	71.565	6.71667	0.20573	1.59557
145	丰都	丰都	160	苍耳	13	38.32	1.2	31.9222	7.94	12.6097	0.3861	10.444	1.1	9.88276	8.55564	16.93	51.8997	12.9942	288.435	7.80333	0.285037	1.3016
146	丰都	丰都	158	狗牙根	36	38.57	1.08	35.7851	2.152	10.1469	0.3722	10.878	0.6	10.4095	7.38913	15.03	56.8886	23.3854	231.089	7.57	0.287303	1.12277
147	丰都	丰都	170	喜旱莲子草	12	38.16	1.6	23.8933	4.673	15.1219	0.1815	13.398	0.9	11.564	13.4518	4.731	33.7907	15.5134	186.71	7.57333	0.269885	1.27216
148	丰都	丰都	162	狗牙根	34	36.48	1.11	32.9422	2.555	22.4119	0.4741	21.798	1	6.02197	9.90827	18.21	59.6177	16.3255	175.236	7.6	0.381654	0.870434
149	丰都	丰都	160	喜旱莲子草	9	34.47	1.61	21.3612	3.539	22.4119	0.4741	21.798	1	6.02197	9.90827	18.21	59.6177	16.3255	175.236	7.6	0.381654	0.870434
150	丰都	丰都	160	酸模叶蓼	5	39.37	1.89	20.8835	4.211	12.6097	0.3861	10.444	1.1	9.88276	8.55564	16.93	51.8997	12.9942	288.435	7.80333	0.285037	1.3016
151	丰都	丰都	172	狗牙根	20	41.51	0.81	51.4402	1.653	11.132	0.1874	9.436	0.9	12.27	10.7366	13.66	49.1305	21.4679	179.409	7.19333	0.150026	1.68188
152	丰都	丰都	172	喜旱莲子草	8	38.45	1.97	19.5537	6.975	11.132	0.1874	9.436	0.9	12.27	10.7366	13.66	49.1305	21.4679	179.409	7.19333	0.150026	1.68188
153	丰都	丰都	160	苘麻	1	37.38	2.65	14.0827	14.93	12.6097	0.3861	10.444	1.1	9.88276	8.55564	16.93	51.8997	12.9942	288.435	7.80333	0.285037	1.3016
154	丰都	丰都	170	合萌	2	43.63	4.12	10.5962	4.142	23.1015	0.7926	13.314	1.9	7.25722	11.9972	16.56	55.614	4.39854	71.565	6.71667	0.20573	1.59557
155	丰都	丰都	168	苘麻	4	39.57	2.34	16.9202	7.572	23.1015	0.7926	13.314	1.9	7.25722	11.9972	16.56	55.614	4.39854	71.565	6.71667	0.20573	1.59557
156	丰都	丰都	170	苍耳	14	38.73	1.33	29.1478	7.397	15.1219	0.1815	13.398	0.9	11.564	13.4518	4.731	33.7907	15.5134	186.71	7.57333	0.269885	1.27216
157	丰都	丰都	170	草木犀	1	42.58	4.5	9.4636	7.566	15.1219	0.1815	13.398	0.9	11.564	13.4518	4.731	33.7907	15.5134	186.71	7.57333	0.269885	1.27216
158	丰都	丰都	170	苘麻	2	37.54	2.23	16.8255	6.114	15.1219	0.1815	13.398	0.9	11.564	13.4518	4.731	33.7907	15.5134	186.71	7.57333	0.269885	1.27216
159	丰都	丰都	170	狗牙根	32	38.51	1.39	27.7046	1.935	15.1219	0.1815	13.398	0.9	11.564	13.4518	4.731	33.7907	15.5134	186.71	7.57333	0.269885	1.27216
160	丰都	丰都	160	狗牙根	35	24.24	0.65	37.2949	2.072	12.6097	0.3861	10.444	1.1	9.88276	8.55564	16.93	51.8997	12.9942	288.435	7.80333	0.285037	1.3016
161	丰都	丰都	156	苘麻	3	30.72	2.73	11.2465	17.5	10.1469	0.3722	10.878	0.6	10.4095	7.38913	15.03	56.8886	23.3854	231.089	7.57	0.287303	1.12277
162	丰都	丰都	155	苍耳	16	38.24	1.06	36.2158	3.414	23.4463	0.514	23.296	1.5	5.75351	12.767	14.32	53.2465	17.4145	26.8962	7.43667	0.262648	1.44669
163	丰都	丰都	155	狗牙根	3	26.93	0.78	34.4118	0.2312	23.4463	0.514	23.296	1.5	5.75351	12.767	14.32	53.2465	17.4145	26.8962	7.43667	0.262648	1.44669
164	丰都	丰都	168	苍耳	11	39.51	1.39	28.4648	5.547	23.1015	0.7926	13.314	1.9	7.25722	11.9972	16.56	55.614	4.39854	71.565	6.71667	0.20573	1.59557
165	丰都	丰都	168	狗牙根	33	25.8	0.61	42.1123	2.219	23.1015	0.7926	13.314	1.9	7.25722	11.9972	16.56	55.614	4.39854	71.565	6.71667	0.20573	1.59557
166	丰都	丰都	168	牛鞭草	4	32.6	0.82	39.769	1.824	23.1015	0.7926	13.314	1.9	7.25722	11.9972	16.56	55.614	4.39854	71.565	6.71667	0.20573	1.59557
167	丰都	丰都	168	稗	9	29.91	1.5	19.9821	7.066	23.1015	0.7926	13.314	1.9	7.25722	11.9972	16.56	55.614	4.39854	71.565	6.71667	0.20573	1.59557
168	长寿	长寿	171	苍耳	29	37.59	2.35	15.9819	9.113	16.1563	1.057	9.4304	2	15.8189	34.0042	17.18	61.9935	17.2634	254.876	7.44	0.318587	1.1313
169	长寿	长寿	171	牛鞭草	2	40.93	0.72	56.9448	4.277	16.1563	1.057	9.4304	2	15.8189	34.0042	17.18	61.9935	17.2634	254.876	7.44	0.318587	1.1313
170	长寿	长寿	164	苍耳	28	34.66	2.82	12.2706	9.612	23.5941	0.6238	13.4736	0.9	13.4797	32.5677	17.89	47.3787	16.8339	234.819	7.43333	0.341955	1.24786
171	长寿	长寿	172	狗牙根	39	38.09	0.7	54.1586	2.943	21.4268	0.4975	14.0056	0.9	9.353	31.8642	17.84	57.158	16.6461	323.049	7.75333	0.352155	1.09612
172	长寿	长寿	162	狗牙根	41	35.96	1.47	24.4808	0.3997	26.1058	0.72915	15.5988	0.8	12.0257	34.6373	17.62	60.0359	13.1753	275.645	7.72	0.34271	1.20783
173	长寿	长寿	162	苍耳	25	36.1	3.16	11.4409	12.71	26.1058	0.72915	15.5988	0.8	12.0257	34.6373	17.62	60.0359	13.1753	275.645	7.72	0.34271	1.20783
174	长寿	长寿	173	苍耳	15	42.4	1.47	28.8516	7.01	12.9053	0.6709	5.4488	0.7	9.05926	30.582	18.25	64.3298	15.9166	194.826	7.10667	0.185037	1.54385
175	长寿	长寿	163	酸模叶蓼	7	37.57	3.76	10.0003	8.755	26.1058	0.72915	15.5988	0.8	12.0257	34.6373	17.62	60.0359	13.1753	275.645	7.72	0.34271	1.20783
176	长寿	长寿	165	苍耳	44	36.16	3.15	11.4681	12.04	12.5605	0.58095	12.7176	1.1	10.9001	30.5338	17.66	64.6126	12.2595	183.375	7.71	0.337713	1.15427
177	长寿	长寿	165	狗牙根	40	38.59	1.43	26.9041	0.3962	12.5605	0.58095	12.7176	1.1	10.9001	30.5338	17.66	64.6126	12.2595	183.375	7.71	0.337713	1.15427
178	长寿	长寿	175	狼杷草	15	41.99	3.67	11.441	9.922	13.4964	0.9731	12.8072	1.9	12.0033	33.9712	15.99	56.6346	7.40595	273.576	7.29	0.311994	1.25349
179	长寿	长寿	175	苍耳	2	35.78	3.21	11.1614	5.704	13.4964	0.9731	12.8072	1.9	12.0033	33.9712	15.99	56.6346	7.40595	273.576	7.29	0.311994	1.25349
180	长寿	长寿	175	喜旱莲子草	4	36.33	1.98	18.3688	2.997	13.4964	0.9731	12.8072	1.9	12.0033	33.9712	15.99	56.6346	7.40595	273.576	7.29	0.311994	1.25349
181	长寿	长寿-干流1	168	狗牙根	42	36.92	0.85	43.2739	0.3407	8.42289	0.6277	10.7352	0.6	10.4	34.9747	15.29	57.7707	17.5126	249.702	7.55667	0.299711	1.14406
182	长寿	长寿	168	酸模叶蓼	8	42.94	2.82	15.2233	5.025	8.42289	0.6277	10.7352	0.6	10.4	34.9747	15.29	57.7707	17.5126	249.702	7.55667	0.299711	1.14406
183	长寿	长寿	166	狗尾草	8	35.9	1.3	27.699	5.5	10.4917	0.7076	14.7448	0.6	10.7474	31.567	13.8	51.727	22.4327	224.204	7.49667	0.298683	1.16983
184	长寿	长寿-干流2	166	狗牙根	38	33.05	0.88	37.517	1.917	10.4917	0.7076	14.7448	0.6	10.7474	31.567	13.8	51.727	22.4327	224.204	7.49667	0.298683	1.16983
185	长寿	长寿-干流3	168	牛鞭草	1	38.64	1.13	34.2263	3.895	8.42289	0.6277	10.7352	0.6	10.4	34.9747	15.29	57.7707	17.5126	249.702	7.55667	0.299711	1.14406
186	长寿	长寿	168	苍耳	26	36.14	3.14	11.5053	10.9	8.42289	0.6277	10.7352	0.6	10.4	34.9747	15.29	57.7707	17.5126	249.702	7.55667	0.299711	1.14406
187	涪陵	涪陵	160	旋鳞莎草	2	34.61	1.8	19.2547	6.424	9.60506	0.7063	12.0344	1.3	9.42912	12.3764	15.8	60.9267	8.61323	105.524	7.87	0.37672	1.07153
188	涪陵	涪陵	160	狗牙根	18	34.33	1.26	27.2037	1.611	20.5894	0.4372	15.9208	1.4	11.1367	10.9007	20.39	63.2021	20.2596	330.634	8.08333	0.296216	1.08415
189	涪陵	涪陵	172	狗牙根	16	37.89	1.09	34.6734	1.636	20.7043	0.441867	13.2067	1.6	7.9679	13.2348	17.5167	61.7625	17.382	192.113	7.61778	0.259734	1.31002
190	涪陵	涪陵	171	狗牙根	15	35.83	1.21	29.6451	1.835	13.9889	0.6414	10.2032	1.1	7.55428	11.1106	17.75	59.738	10.222	138.54	7.90667	0.321002	1.15725
191	涪陵	涪陵	171	苍耳	40	35.51	3.19	11.1334	7.428	13.9889	0.6414	10.2032	1.1	7.55428	11.1106	17.75	59.738	10.222	138.54	7.90667	0.321002	1.15725
192	涪陵	涪陵	172	草木犀	3	43.45	3.34	13.0116	5.29	16.7473	0.6042	8.4952	1.9	6.29681	12.3748	18.47	69.2691	23.3045	108.094	7.84667	0.214725	1.51318
193	涪陵	涪陵	171	喜旱莲子草	1	33.97	1.56	21.7365	3.612	13.9889	0.6414	10.2032	1.1	7.55428	11.1106	17.75	59.738	10.222	138.54	7.90667	0.321002	1.15725
194	涪陵	涪陵-乌	152	狗牙根	10	37.6	1.69	22.2129	1.204	23.2493	0.5951	17.948	1	7.11086	18.8145	20.97	65.9502	11.0723	39.9576	7.77333	0.382362	1.01211
195	涪陵	涪陵干流	160	苍耳	38	36.68	3.07	11.9595	10.7	20.5894	0.4372	15.9208	1.4	11.1367	10.9007	20.39	63.2021	20.2596	330.634	8.08333	0.296216	1.08415
196	涪陵	涪陵	170	狼杷草	7	40.78	3.8	10.7412	9.198	17.9788	0.391067	12.4096	1.4	9.48404	14.8013	14.6577	55.1671	15.3756	192.856	6.85889	0.290648	1.14756
197	涪陵	涪陵-乌	163	狗牙根	17	39.32	1.58	24.9107	1.626	22.9537	0.5564	9.2568	1.4	9.83857	9.42011	20.85	71.9552	2.36745	11.3099	7.85333	0.241151	1.2636
198	涪陵	涪陵-乌	163	酸模叶蓼	1	44.73	2.26	19.8008	2.62	22.9537	0.5564	9.2568	1.4	9.83857	9.42011	20.85	71.9552	2.36745	11.3099	7.85333	0.241151	1.2636
199	涪陵	涪陵-乌	165	牛鞭草	9	37.93	1.99	19.0403	4.485	21.279	0.5508	12.6616	1.3	7.12644	15.8927	16.21	62.1685	11.3511	313.363	7.82667	0.377669	1.04356
200	涪陵	涪陵-乌	165	狗牙根	12	38.02	1.58	24.0428	1.325	21.279	0.5508	12.6616	1.3	7.12644	15.8927	16.21	62.1685	11.3511	313.363	7.82667	0.377669	1.04356
201	涪陵	涪陵乌	172	狼杷草	1	40.99	3.94	10.3921	8.968	20.7043	0.441867	13.2067	1.6	7.9679	13.2348	17.5167	61.7625	17.382	192.113	7.61778	0.259734	1.31002
202	涪陵	涪陵-乌	172	火炭母	1	42.88	2.46	17.4232	2.446	27.9287	0.5343	10.2144	1.4	9.16679	11.0092	17.19	55.3453	15.4027	302.989	7.64667	0.291405	1.1489
203	涪陵	涪陵-乌	172	苍耳	32	37.37	3.21	11.6317	9.433	20.7043	0.441867	13.2067	1.6	7.9679	13.2348	17.5167	61.7625	17.382	192.113	7.61778	0.259734	1.31002
204	涪陵	涪陵-乌	162	苍耳	37	35.99	2.28	15.8113	7.18	18.0116	0.5415	12.2957	1.33333	8.30771	20.2208	18.7433	66.3465	12.5616	193.383	7.85	0.363253	1.04437
205	涪陵	涪陵-乌6	170	苍耳	36	38.89	3.56	10.9264	6.167	17.9788	0.391067	12.4096	1.4	9.48404	14.8013	14.6577	55.1671	15.3756	192.856	6.85889	0.290648	1.14756
206	涪陵	涪陵-乌7	156	狗牙根	19	40.03	1.95	20.5516	1.103	17.9788	0.391067	12.4096	1.4	9.48404	14.8013	14.6577	55.1671	15.3756	192.856	6.85889	0.290648	1.14756
207	涪陵	涪陵-乌7	170	狗牙根	14	39.69	1.37	28.8733	1.771	17.9788	0.391067	12.4096	1.4	9.48404	14.8013	14.6577	55.1671	15.3756	192.856	6.85889	0.290648	1.14756
208	涪陵	涪陵	170	狗尾草	7	38.17	0.85	45.0542	10.43	16.8951	0.472	18.06	1.3	10.3098	15.4341	19.7	61.4827	20.0076	331.166	6.91333	0.277133	1.14679
209	涪陵	涪陵-乌7	170	草木犀	5	43.67	4.76	9.1832	5.308	13.9889	0.6414	10.2032	1.1	7.55428	11.1106	17.75	59.738	10.222	138.54	7.90667	0.321002	1.15725
210	涪陵	涪陵	167	狗牙根	13	40.15	1.77	22.7477	1.692	19.5304	0.5802	12.362	1.1	8.93052	16.9323	16.495	58.3166	16.612	303.929	7.125	0.31633	1.08848
211	涪陵	涪陵	167	苘麻	13	34.58	1.51	22.9487	6.614	19.5304	0.5802	12.362	1.1	8.93052	16.9323	16.495	58.3166	16.612	303.929	7.125	0.31633	1.08848
212	涪陵	涪陵	167	苍耳	35	36.95	3.58	10.3224	11.25	19.5304	0.5802	12.362	1.1	8.93052	16.9323	16.495	58.3166	16.612	303.929	7.125	0.31633	1.08848
213	涪陵	涪陵	167	稗	12	35.73	1.12	31.9058	6.519	19.5304	0.5802	12.362	1.1	8.93052	16.9323	16.495	58.3166	16.612	303.929	7.125	0.31633	1.08848
214	涪陵	涪陵	154	狗牙根	11	37.53	1.72	21.7638	1.61	17.9295	0.56095	20.02	1.25	9.70728	16.1533	17.115	61.4241	12.1915	286.19	7.775	0.417079	0.962601
215	涪陵	涪陵	167	双穗雀稗	2	39.72	1.36	29.168	5.236	19.5304	0.5802	12.362	1.1	8.93052	16.9323	16.495	58.3166	16.612	303.929	7.125	0.31633	1.08848
216	涪陵	涪陵-qx	167	喜旱莲子草	2	39.81	1.39	28.5454	3.344	19.5304	0.5802	12.362	1.1	8.93052	16.9323	16.495	58.3166	16.612	303.929	7.125	0.31633	1.08848
217	涪陵	涪陵	160	香附子	5	35.44	1.21	29.1856	4.657	20.5894	0.4372	15.9208	1.4	11.1367	10.9007	20.39	63.2021	20.2596	330.634	8.08333	0.296216	1.08415
218	涪陵	涪陵干流	172	蒌蒿	1	44.6	1.84	24.2432	3.401	16.7473	0.6042	8.4952	1.9	6.29681	12.3748	18.47	69.2691	23.3045	108.094	7.84667	0.214725	1.51318
219	涪陵	涪陵干流	162	稗	7	34.26	1.36	25.2497	7.168	17.4369	0.1871	20.9104	1.5	8.4401	16.3206	16.89	60.673	13.4388	165.256	7.36	0.273073	1.26799
220	涪陵	涪陵-乌	162	酸模叶蓼	2	41.91	3.32	12.6372	5.262	18.0116	0.5415	12.2957	1.33333	8.30771	20.2208	18.7433	66.3465	12.5616	193.383	7.85	0.363253	1.04437
221	江津	江津	172	酸模叶蓼	12	42.72	2.24	19.0773	2.395	21.9686	0.5333	6.2328	1.2	11.3673	26.7392	15.93	58.3732	3.02575	184.399	7.47333	0.360585	1.1114
222	江津	江津	172	狗牙根	71	39.81	1.28	31.1256	1.64	21.9686	0.5333	6.2328	1.2	11.3673	26.7392	15.93	58.3732	3.02575	184.399	7.47333	0.360585	1.1114
223	江津	江津	172	牛鞭草	10	40.5	0.92	44.2271	1.672	21.9686	0.5333	6.2328	1.2	11.3673	26.7392	15.93	58.3732	3.02575	184.399	7.47333	0.360585	1.1114
224	兴山	兴山	165	草木犀	14	45.42	3.08	14.7449	5.724	11.7231	0.3708	3.7128	1.1	7.24291	24.4844	12.2	49.105	13.5427	186.766	8.05	0.1907	1.29899
225	兴山	兴山	165	狗尾草	13	36.47	0.49	73.7189	7.922	11.7231	0.3708	3.7128	1.1	7.24291	24.4844	12.2	49.105	13.5427	186.766	8.05	0.1907	1.29899
226	兴山	兴山	155	狗牙根	47	37.43	0.69	54.1613	0.7468	16.5503	0.4139	6.8376	0.9	5.89527	30.5995	7.707	60.5669	12.162	73.6105	7.77667	0.267901	1.09396
227	兴山	兴山	155	稗	3	38.08	0.74	51.706	9.974	16.5503	0.4139	6.8376	0.9	5.89527	30.5995	7.707	60.5669	12.162	73.6105	7.77667	0.267901	1.09396
228	兴山	兴山	155	狗尾草	6	36.97	0.68	54.3835	5.861	16.5503	0.4139	6.8376	0.9	5.89527	30.5995	7.707	60.5669	12.162	73.6105	7.77667	0.267901	1.09396
229	兴山	兴山	155	狼杷草	2	39.11	3.22	12.1572	10.73	16.5503	0.4139	6.8376	0.9	5.89527	30.5995	7.707	60.5669	12.162	73.6105	7.77667	0.267901	1.09396
230	兴山	兴山	155	苍耳	20	37.12	1.98	18.7147	3.799	16.5503	0.4139	6.8376	0.9	5.89527	30.5995	7.707	60.5669	12.162	73.6105	7.77667	0.267901	1.09396
231	兴山	兴山	168	狗尾草	14	39.28	1.05	37.2998	5.375	13.9397	0.4625	5.5552	0.7	6.22069	23.344	11.86	42.3204	16.7194	158.629	7.13667	0.185679	1.32291
232	兴山	兴山	165	苘麻	8	39.84	2.75	14.5087	9.034	11.7231	0.3708	3.7128	1.1	7.24291	24.4844	12.2	49.105	13.5427	186.766	8.05	0.1907	1.29899
233	兴山	兴山	165	狗牙根	48	40.57	1.07	37.8273	1.117	11.7231	0.3708	3.7128	1.1	7.24291	24.4844	12.2	49.105	13.5427	186.766	8.05	0.1907	1.29899
234	兴山	兴山	165	苍耳	21	37.56	2.37	15.88	5.54	11.7231	0.3708	3.7128	1.1	7.24291	24.4844	12.2	49.105	13.5427	186.766	8.05	0.1907	1.29899
235	兴山	兴山	158	狗牙根	46	38.37	1.28	29.9162	0.8625	13.5456	0.3751	9.296	0.9	6.41967	32.8652	10.63	39.8271	25.4142	306.674	7.49333	0.351162	1.10534
236	兴山	兴山	158	苘麻	18	39.8	0.67	59.6808	8.506	13.5456	0.3751	9.296	0.9	6.41967	32.8652	10.63	39.8271	25.4142	306.674	7.49333	0.351162	1.10534
237	兴山	兴山	168	狗牙根	49	38.6	0.88	43.7306	1.172	13.9397	0.4625	5.5552	0.7	6.22069	23.344	11.86	42.3204	16.7194	158.629	7.13667	0.185679	1.32291
238	兴山	兴山	168	狼杷草	10	42.31	3.16	13.3924	11.57	13.9397	0.4625	5.5552	0.7	6.22069	23.344	11.86	42.3204	16.7194	158.629	7.13667	0.185679	1.32291
239	兴山	兴山	160	狗牙根	50	36.29	1.08	33.6902	1.334	13.1516	0.668	12.9304	1.1	5.9364	34.308	13.11	51.5442	17.1579	299.932	7.86333	0.334707	1.00981
240	兴山	兴山	160	狼杷草	8	40.8	3.08	13.2669	8.498	13.1516	0.668	12.9304	1.1	5.9364	34.308	13.11	51.5442	17.1579	299.932	7.86333	0.334707	1.00981
241	兴山	兴山	160	稗	2	36.8	0.6	61.8272	6.908	13.1516	0.668	12.9304	1.1	5.9364	34.308	13.11	51.5442	17.1579	299.932	7.86333	0.334707	1.00981
242	巴东	巴东	165	苘麻	12	42.57	0.91	46.5276	7.749	21.5253	0.5928	8.26	1.3	11.837	2.30008	22.46	55.6849	25.155	297.229	7.63	0.0985396	1.17413
243	巴东	巴东	158	狗牙根	62	38.24	1.3	29.4536	1.947	6.64963	0.4588	4.7208	1.6	20.6511	8.98345	22.45	59.2388	24.5882	209.745	7.95	0.0983379	1.41997
244	巴东	巴东	160	苍耳	19	41.63	0.58	72.0012	5.85	15.91	0.2423	4.3512	1.2	19.555	9.01655	16.51	58.1748	22.5337	213.845	7.18667	0.0679416	1.28342
245	巴东	巴东	160	苘麻	17	40.48	0.58	69.7995	6.346	15.91	0.2423	4.3512	1.2	19.555	9.01655	16.51	58.1748	22.5337	213.845	7.18667	0.0679416	1.28342
246	巴东	巴东	160	狗牙根	60	41.68	1.25	33.4364	1.15	15.91	0.2423	4.3512	1.2	19.555	9.01655	16.51	58.1748	22.5337	213.845	7.18667	0.0679416	1.28342
247	巴东	巴东	165	狗牙根	61	39.42	1.06	37.206	1.419	21.5253	0.5928	8.26	1.3	11.837	2.30008	22.46	55.6849	25.155	297.229	7.63	0.0985396	1.17413
248	巴东	巴东	165	狗尾草	9	39.67	1.01	39.0926	1.158	21.5253	0.5928	8.26	1.3	11.837	2.30008	22.46	55.6849	25.155	297.229	7.63	0.0985396	1.17413
249	巴东	巴东	168	苍耳	24	40.08	2.18	18.4049	5.269	23.2493	0.4024	4.6984	1.8	7.67663	3.22393	14.62	50.4146	2.64652	285.255	6.89667	0.158499	1.31429
250	巴东	巴东	168	狗牙根	59	39.81	1.14	35.0423	1.283	23.2493	0.4024	4.6984	1.8	7.67663	3.22393	14.62	50.4146	2.64652	285.255	6.89667	0.158499	1.31429
251	巴东	巴东	168	狼杷草	12	40.96	2.87	14.2853	4.181	23.2493	0.4024	4.6984	1.8	7.67663	3.22393	14.62	50.4146	2.64652	285.255	6.89667	0.158499	1.31429
252	巴东	巴东	168	稗	4	37.15	0.47	79.5105	2.253	23.2493	0.4024	4.6984	1.8	7.67663	3.22393	14.62	50.4146	2.64652	285.255	6.89667	0.158499	1.31429
253	巴东	巴东	165	狼杷草	13	42.76	3.25	13.1565	4.842	21.5253	0.5928	8.26	1.3	11.837	2.30008	22.46	55.6849	25.155	297.229	7.63	0.0985396	1.17413
254	巴东	巴东	165	稗	5	34.51	0.63	54.4508	5.43	21.5253	0.5928	8.26	1.3	11.837	2.30008	22.46	55.6849	25.155	297.229	7.63	0.0985396	1.17413
255	巴东	巴东	165	苍耳	22	39.56	2.62	15.0744	6.351	21.5253	0.5928	8.26	1.3	11.837	2.30008	22.46	55.6849	25.155	297.229	7.63	0.0985396	1.17413
256	巫溪	巫溪干流	155	狗牙根	30	39.59	1.27	31.1815	2.846	22.1164	0.7017	15.8816	0.5	6.81941	34.7768	11.83	46.3736	15.7939	332.7	7.84	0.310526	1.02265

## Sheet: species level average value
species	LCC	LNC	LPC	CNR	CPR	NPR
Celosia argentea	37.93	1.54	0.436	24.6124	86.9954	3.53211
Alternanthera philoxeroides	34.3618	1.51727	0.341836	22.9457	123.642	5.18358
Cynodon dactylon	37.9424	1.11958	0.14737	35.906	354.065	10.1954
Echinochloa crusgalli	35.4442	1.1075	0.617667	40.4229	68.1575	1.97255
Setaria viridis	38.5193	0.837857	0.566664	50.0765	92.695	2.15432
Arthraxon hispidus	39.81	1.19	0.5425	33.5448	73.3825	2.19355
Hemarthria altissima	39.5944	0.961111	0.296944	46.1454	153.297	3.4679
Paspalum paspaloides	39.41	1.01	0.3346	44.1384	172.202	3.56518
Cyperus michelianus	33.88	1.74	0.65515	19.5108	51.7546	2.65867
Cyperus rotundus	39.5886	1.13857	0.451043	38.3547	159.329	3.8649
Humulus scandens	35.45	2.29	1.096	15.4535	32.3449	2.08942
Daucus carota	38.44	2.38	1.054	16.1631	36.4706	2.25806
Polygonum chinense	42.88	2.46	0.2446	17.4232	175.307	10.0572
Polygonum lapathifolium	41.0892	2.82583	0.51735	15.2116	98.5682	6.19502
Xanthium sibiricum	37.8593	2.45932	0.778098	19.2172	54.0472	3.31654
Bidens tripartita	40.3833	3.60714	0.85641	11.7853	53.1253	4.62332
Eclipta prostrata	37.8733	2.10333	1.1058	20.7612	43.1056	2.76631
Conyza canadensis	41.3433	2.10667	1.1046	19.6874	39.5008	2.01541
Artemisia selengensis	44.6	1.84	0.3401	24.2432	131.138	5.41017
Abutilon theophrasti	38.4795	1.85474	0.881068	28.4085	48.9629	2.16792
Melilotus officinalis	42.9927	4.09933	0.680313	10.7289	66.1316	6.2594
Trifolium repens	40.95	3.52	0.3425	11.6223	119.562	10.2774
Aeschynomene indica	43.665	4.13	0.3392	10.5708	135.37	12.8084
Mosla scabra	38.06	2.05	0.7335	18.5244	51.8882	2.79482
Mosla dianthera	41.75	2.15	0.4132	19.4465	101.041	5.20329

## Sheet: water level
data	water level
2018.1.1	173.62
2018.1.2	173.59
2018.1.3	173.46
2018.1.4	173.42
2018.1.5	173.29
2018.1.6	173.25
2018.1.7	173.17
2018.1.8	173.16
2018.1.9	173.05
2018.1.10	172.99
2018.1.11	172.94
2018.1.12	172.88
2018.1.13	172.87
2018.1.14	172.94
2018.1.15	172.85
2018.1.16	172.79
2018.1.17	172.73
2018.1.18	172.66
2018.1.19	172.74
2018.1.20	172.68
2018.1.21	172.72
2018.1.22	172.7
2018.1.23	172.6
2018.1.24	172.41
2018.1.25	172.39
2018.1.26	172.35
2018.1.27	172.25
2018.1.28	172.28
2018.1.29	172.22
2018.1.30	172.08
2018.1.31	171.99
2018.2.1	171.83
2018.2.2	171.64
2018.2.3	171.43
2018.2.4	171.26
2018.2.5	171.07
2018.2.6	170.87
2018.2.7	170.68
2018.2.8	170.52
2018.2.9	170.47
2018.2.10	170.33
2018.2.11	170.28
2018.2.12	170.11
2018.2.13	169.97
2018.2.14	169.84
2018.2.15	169.65
2018.2.16	169.58
2018.2.17	169.32
2018.2.18	169.12
2018.2.19	168.89
2018.2.20	168.65
2018.2.21	168.41
2018.2.22	168.23
2018.2.23	167.99
2018.2.24	167.71
2018.2.25	167.39
2018.2.26	167.05
2018.2.27	166.79
2018.2.28	166.5
2018.3.1	166.12
2018.3.2	165.82
2018.3.3	165.54
2018.3.4	165.26
2018.3.5	164.96
2018.3.6	164.7
2018.3.7	164.43
2018.3.8	164.17
2018.3.9	163.94
2018.3.10	163.79
2018.3.11	163.58
2018.3.12	163.44
2018.3.13	163.27
2018.3.14	163.14
2018.3.15	162.94
2018.3.16	162.6
2018.3.17	162.39
2018.3.18	162.3
2018.3.19	162.04
2018.3.20	161.82
2018.3.21	161.74
2018.3.22	161.8
2018.3.23	161.79
2018.3.24	161.68
2018.3.25	161.71
2018.3.26	161.76
2018.3.27	161.8
2018.3.28	161.73
2018.3.29	161.69
2018.3.30	161.68
2018.3.31	161.74
2018.4.1	161.96
2018.4.2	162.18
2018.4.3	162.27
2018.4.4	162.25
2018.4.5	162.23
2018.4.6	162.69
2018.4.7	162.92
2018.4.8	163.12
2018.4.9	163.1
2018.4.10	162.97
2018.4.11	162.84
2018.4.12	162.62
2018.4.13	162.35
2018.4.14	162.4
2018.4.15	162.55
2018.4.16	162.64
2018.4.17	162.58
2018.4.18	162.47
2018.4.19	162.26
2018.4.20	161.9
2018.4.21	161.6
2018.4.22	161.43
2018.4.23	161.39
2018.4.24	161.23
2018.4.25	161.33
2018.4.26	161.46
2018.4.27	161.76
2018.4.28	161.76
2018.4.29	161.63
2018.4.30	161.44
2018.5.1	161.25
2018.5.2	160.91
2018.5.3	160.37
2018.5.4	159.9
2018.5.5	159.47
2018.5.6	159.81
2018.5.7	160.21
2018.5.8	160
2018.5.9	159.61
2018.5.10	159.25
2018.5.11	158.8
2018.5.12	158.26
2018.5.13	157.68
2018.5.14	157.12
2018.5.15	156.54
2018.5.16	155.93
2018.5.17	155.24
2018.5.18	154.59
2018.5.19	154.15
2018.5.20	153.95
2018.5.21	153.73
2018.5.22	153.2
2018.5.23	152.97
2018.5.24	153.21
2018.5.25	153.35
2018.5.26	153.33
2018.5.27	152.91
2018.5.28	152.49
2018.5.29	151.77
2018.5.30	151.02
2018.5.31	150.38
2018.6.1	149.99
2018.6.2	149.51
2018.6.3	148.94
2018.6.4	148.14
2018.6.5	147.54
2018.6.6	146.96
2018.6.7	146.33
2018.6.8	145.88
2018.6.9	145.58
2018.6.10	145.34
2018.6.11	145.22
2018.6.12	145.5
2018.6.13	145.66
2018.6.14	145.67
2018.6.15	145.69
2018.6.16	145.49
2018.6.17	145.52
2018.6.18	145.54
2018.6.19	145.85
2018.6.20	145.58
2018.6.21	145.72
2018.6.22	145.95
2018.6.23	145.92
2018.6.24	145.67
2018.6.25	145.75
2018.6.26	145.58
2018.6.27	145.66
2018.6.28	145.57
2018.6.29	145.53
2018.6.30	145.93
2018.7.1	146.03
2018.7.2	145.94
2018.7.3	146.08
2018.7.4	145.12
2018.7.5	145.4
2018.7.6	146.97
2018.7.7	148.26
2018.7.8	149.03
2018.7.9	148.12
2018.7.10	147.39
2018.7.11	147.08
2018.7.12	146.41
2018.7.13	146.66
2018.7.14	148.18
2018.7.15	151.34
2018.7.16	153.25
2018.7.17	153.39
2018.7.18	153.71
2018.7.19	154.91
2018.7.20	155.92
2018.7.21	156.76
2018.7.22	156.52
2018.7.23	156.43
2018.7.24	155.95
2018.7.25	155.05
2018.7.26	154.04
2018.7.27	153.22
2018.7.28	152.99
2018.7.29	152.36
2018.7.30	151.36
2018.7.31	151.03
2018.8.1	150.87
2018.8.2	150.8
2018.8.3	151.05
2018.8.4	151.63
2018.8.5	152.59
2018.8.6	154.58
2018.8.7	156.04
2018.8.8	156.13
2018.8.9	155.49
2018.8.10	155.09
2018.8.11	154.67
2018.8.12	154.81
2018.8.13	154.47
2018.8.14	153.76
2018.8.15	153.03
2018.8.16	152.41
2018.8.17	152
2018.8.18	151.58
2018.8.19	151.62
2018.8.20	152.24
2018.8.21	152.42
2018.8.22	151.77
2018.8.23	150.61
2018.8.24	149.34
2018.8.25	150.06
2018.8.26	150.84
2018.8.27	151.2
2018.8.28	151.25
2018.8.29	151.02
2018.8.30	150.68
2018.8.31	150.52
2018.9.1	150.55
2018.9.2	150.94
2018.9.3	151.05
2018.9.4	150.92
2018.9.5	150.77
2018.9.6	151.2
2018.9.7	151.69
2018.9.8	151.91
2018.9.9	152.39
2018.9.10	152.64
2018.9.11	152.68
2018.9.12	152.73
2018.9.13	152.86
2018.9.14	153.41
2018.9.15	154.31
2018.9.16	155.23
2018.9.17	156.12
2018.9.18	157.12
2018.9.19	158.1
2018.9.20	159.08
2018.9.21	160.35
2018.9.22	161.59
2018.9.23	162.52
2018.9.24	163.05
2018.9.25	163.57
2018.9.26	164.02
2018.9.27	164.81
2018.9.28	165.16
2018.9.29	165.26
2018.9.30	165.48
2018.10.1	166.42
2018.10.2	167.49
2018.10.3	168.69
2018.10.4	169.69
2018.10.5	170.38
2018.10.6	171.01
2018.10.7	171.59
2018.10.8	171.89
2018.10.9	171.84
2018.10.10	171.66
2018.10.11	171.71
2018.10.12	172.15
2018.10.13	172.66
2018.10.14	172.97
2018.10.15	173.28
2018.10.16	173.56
2018.10.17	173.78
2018.10.18	173.8
2018.10.19	173.83
2018.10.20	173.87
2018.10.21	174.01
2018.10.22	174.18
2018.10.23	174.36
2018.10.24	174.45
2018.10.25	174.57
2018.10.26	174.69
2018.10.27	174.64
2018.10.28	174.61
2018.10.29	174.45
2018.10.30	174.66
2018.10.31	174.95
2018.11.1	174.82
2018.11.2	174.69
2018.11.3	174.58
2018.11.4	174.38
2018.11.5	174.25
2018.11.6	174.25
2018.11.7	174.32
2018.11.8	174.39
2018.11.9	174.43
2018.11.10	174.48
2018.11.11	174.61
2018.11.12	174.76
2018.11.13	174.65
2018.11.14	174.59
2018.11.15	174.44
2018.11.16	174.28
2018.11.17	174.17
2018.11.18	174.16
2018.11.19	174.04
2018.11.20	174.11
2018.11.21	174.21
2018.11.22	174.21
2018.11.23	174.23
2018.11.24	174.3
2018.11.25	174.45
2018.11.26	174.46
2018.11.27	174.3
2018.11.28	174.32
2018.11.29	174.34
2018.11.30	174.37
2018.12.1	174.38
2018.12.2	174.34
2018.12.3	174.23
2018.12.4	174.18
2018.12.5	174.11
2018.12.6	174.09
2018.12.7	174.1
2018.12.8	174.18
2018.12.9	174.23
2018.12.10	174.29
2018.12.11	174.41
2018.12.12	174.41
2018.12.13	174.52
2018.12.14	174.48
2018.12.15	174.46
2018.12.16	174.5
2018.12.17	174.38
2018.12.18	174.29
2018.12.19	174.23
2018.12.20	174.17
2018.12.21	174.18
2018.12.22	174.23
2018.12.23	174.24
2018.12.24	174.25
2018.12.25	174.32
2018.12.26	174.34
2018.12.27	174.36
2018.12.28	174.33
2018.12.29	174.38
2018.12.30	174.37
2018.12.31	174.42
2019.1.1	174.51
2019.1.2	174.59
2019.1.3	174.44
2019.1.4	174.31
2019.1.5	174.16
2019.1.6	173.9
2019.1.7	173.71
2019.1.8	173.46
2019.1.9	173.17
2019.1.10	172.92
2019.1.11	172.73
2019.1.12	172.53
2019.1.13	172.41
2019.1.14	172.23
2019.1.15	172.04
2019.1.16	171.79
2019.1.17	171.62
2019.1.18	171.36
2019.1.19	171.24
2019.1.20	171.08
2019.1.21	170.89
2019.1.22	170.76
2019.1.23	170.58
2019.1.24	170.54
2019.1.25	170.6
2019.1.26	170.64
2019.1.27	170.72
2019.1.28	170.71
2019.1.29	170.81
2019.1.30	170.79
2019.1.31	170.84
2019.2.1	170.89
2019.2.2	170.99
2019.2.3	171.02
2019.2.4	170.96
2019.2.5	170.89
2019.2.6	170.65
2019.2.7	170.53
2019.2.8	170.36
2019.2.9	170.27
2019.2.10	170.17
2019.2.11	170.01
2019.2.12	169.86
2019.2.13	169.68
2019.2.14	169.52
2019.2.15	169.36
2019.2.16	169.15
2019.2.17	169.03
2019.2.18	169
2019.2.19	168.92
2019.2.20	168.88
2019.2.21	168.88
2019.2.22	168.9
2019.2.23	168.95
2019.2.24	169
2019.2.25	169.04
2019.2.26	169.03
2019.2.27	169.09
2019.2.28	169.03
2019.3.1	169.03
2019.3.2	169.06
2019.3.3	169.04
2019.3.4	168.91
2019.3.5	169.02
2019.3.6	169.07
2019.3.7	169.13
2019.3.8	169.19
2019.3.9	169.27
2019.3.10	169.35
2019.3.11	169.45
2019.3.12	169.6
2019.3.13	169.7
2019.3.14	169.79
2019.3.15	169.81
2019.3.16	169.76
2019.3.17	169.56
2019.3.18	169.34
2019.3.19	169.05
2019.3.20	168.82
2019.3.21	168.47
2019.3.22	168.25
2019.3.23	168.13
2019.3.24	167.92
2019.3.25	167.71
2019.3.26	167.47
2019.3.27	167.24
2019.3.28	166.96
2019.3.29	166.62
2019.3.30	166.24
2019.3.31	165.95
2019.4.1	165.58
2019.4.2	165.2
2019.4.3	165.05
2019.4.4	164.82
2019.4.5	164.58
2019.4.6	164.2
2019.4.7	163.74
2019.4.8	163.22
2019.4.9	162.93
2019.4.10	162.55
2019.4.11	162.37
2019.4.12	161.94
2019.4.13	161.68
2019.4.14	161.32
2019.4.15	161.01
2019.4.16	160.8
2019.4.17	160.47
2019.4.18	160.21
2019.4.19	159.96
2019.4.20	159.81
2019.4.21	159.88
2019.4.22	159.85
2019.4.23	159.84
2019.4.24	159.61
2019.4.25	159.45
2019.4.26	159.37
2019.4.27	159.2
2019.4.28	159.05
2019.4.29	158.99
2019.4.30	158.95
2019.5.1	159.01
2019.5.2	159
2019.5.3	158.8
2019.5.4	158.54
2019.5.5	158.28
2019.5.6	157.92
2019.5.7	157.49
2019.5.8	156.98
2019.5.9	156.51
2019.5.10	156.45
2019.5.11	156.35
2019.5.12	156.4
2019.5.13	156.38
2019.5.14	156.25
2019.5.15	155.84
2019.5.16	155.38
2019.5.17	154.82
2019.5.18	154.16
2019.5.19	153.7
2019.5.20	153.32
2019.5.21	152.92
2019.5.22	152.59
2019.5.23	152.01
2019.5.24	151.58
2019.5.25	151.06
2019.5.26	151.08
2019.5.27	151.43
2019.5.28	151.08
2019.5.29	150.48
2019.5.30	149.99
2019.5.31	149.46
2019.6.1	148.98
2019.6.2	148.33
2019.6.3	147.67
2019.6.4	146.97
2019.6.5	146.14
2019.6.6	145.35
2019.6.7	145.38
2019.6.8	145.81
2019.6.9	145.97
2019.6.10	146.39
2019.6.11	146.21
2019.6.12	145.71
2019.6.13	145.57
2019.6.14	145.38
2019.6.15	145.56
2019.6.16	145.96
2019.6.17	146.19
2019.6.18	145.99
2019.6.19	145.94
2019.6.20	145.73
2019.6.21	145.4
2019.6.22	145.52
2019.6.23	146.45
2019.6.24	146.29
2019.6.25	146.31
2019.6.26	145.92
2019.6.27	145.85
2019.6.28	145.35
2019.6.29	146.02
2019.6.30	145.73
2019.7.1	146.34
2019.7.2	146.13
2019.7.3	146.07
2019.7.4	146.09
2019.7.5	145.89
2019.7.6	145.73
2019.7.7	145.71
2019.7.8	145.81
2019.7.9	145.7
2019.7.10	145.73
2019.7.11	145.76
2019.7.12	145.62
2019.7.13	145.8
2019.7.14	146.37
2019.7.15	147.19
2019.7.16	146.37
2019.7.17	145.98
2019.7.18	145.69
2019.7.19	146.29
2019.7.20	147.87
2019.7.21	149.72
2019.7.22	150.67
2019.7.23	151.23
2019.7.24	152.01
2019.7.25	153.54
2019.7.26	155
2019.7.27	155.59
2019.7.28	155.27
2019.7.29	154.04
2019.7.30	152.95
2019.7.31	151.13
2019.8.1	150.37
2019.8.2	149.94
2019.8.3	149.04
2019.8.4	147.69
2019.8.5	146.36
2019.8.6	146.02
2019.8.7	146.02
2019.8.8	145.89
2019.8.9	147.59
2019.8.10	149.04
2019.8.11	149.17
2019.8.12	148.62
2019.8.13	148.02
2019.8.14	147.38
2019.8.15	146.74
2019.8.16	146.37
2019.8.17	146.36
2019.8.18	146.46
2019.8.19	146.48
2019.8.20	146.26
2019.8.21	146.18
2019.8.22	146.1
2019.8.23	146.26
2019.8.24	146.3
2019.8.25	147.36
2019.8.26	148.4
2019.8.27	147.92
2019.8.28	146.86
2019.8.29	146.22
2019.8.30	146
2019.8.31	145.96
2019.9.1	146.12
2019.9.2	146.26
2019.9.3	146.26
2019.9.4	146.36
2019.9.5	146.62
2019.9.6	146.6
2019.9.7	146.51
2019.9.8	146.7
2019.9.9	146.76
2019.9.10	146.98
2019.9.11	147.48
2019.9.12	148.52
2019.9.13	150.44
2019.9.14	152.01
2019.9.15	153.46
2019.9.16	155.66
2019.9.17	157.86
2019.9.18	159.79
2019.9.19	160.41
2019.9.20	160.5
2019.9.21	160.76
2019.9.22	160.7
2019.9.23	160.67
2019.9.24	160.87
2019.9.25	161.1
2019.9.26	161.3
2019.9.27	161.64
2019.9.28	161.99
2019.9.29	162.41
2019.9.30	163.11
2019.10.1	163.83
2019.10.2	164.47
2019.10.3	164.67
2019.10.4	164.51
2019.10.5	164.39
2019.10.6	164.53
2019.10.7	165.19
2019.10.8	166.03
2019.10.9	167.08
2019.10.10	167.91
2019.10.11	168.29
2019.10.12	168.65
2019.10.13	168.97
2019.10.14	169.04
2019.10.15	168.99
2019.10.16	168.98
2019.10.17	169.2
2019.10.18	169.66
2019.10.19	170.2
2019.10.20	170.51
2019.10.21	170.82
2019.10.22	171.19
2019.10.23	171.9
2019.10.24	172.55
2019.10.25	173.15
2019.10.26	173.47
2019.10.27	173.76
2019.10.28	174.25
2019.10.29	174.52
2019.10.30	174.69
2019.10.31	175
2019.11.1	174.75
2019.11.2	174.77
2019.11.3	174.67
2019.11.4	174.32
2019.11.5	174.22
2019.11.6	174.19
2019.11.7	174.27
2019.11.8	174.25
2019.11.9	174.24
2019.11.10	174.31
2019.11.11	174.17
2019.11.12	174
2019.11.13	173.88
2019.11.14	173.85
2019.11.15	173.95
2019.11.16	174.1
2019.11.17	174.17
2019.11.18	174.24
2019.11.19	174.32
2019.11.20	174.4
2019.11.21	174.45
2019.11.22	174.34
2019.11.23	174.23
2019.11.24	173.99
2019.11.25	173.87
2019.11.26	173.9
2019.11.27	174.05
2019.11.28	174.19
2019.11.29	174.33
2019.11.30	174.46
2019.12.1	174.56
2019.12.2	174.59
2019.12.3	174.61
2019.12.4	174.64
2019.12.5	174.71
2019.12.6	174.71
2019.12.7	174.67
2019.12.8	174.65
2019.12.9	174.59
2019.12.10	174.6
2019.12.11	174.47
2019.12.12	174.43
2019.12.13	174.36
2019.12.14	174.25
2019.12.15	174.23
2019.12.16	174.26
2019.12.17	174.26
2019.12.18	174.26
2019.12.19	174.28
2019.12.20	174.3
2019.12.21	174.34
2019.12.22	174.4
2019.12.23	174.39
2019.12.24	174.37
2019.12.25	174.28
2019.12.26	174.33
2019.12.27	174.32
2019.12.28	174.32
2019.12.29	174.34
2019.12.30	174.32
2019.12.31	174.18
